# Supplementary material for: Deep learning on graphs for multi-omics classification of COPD
Source: PLoS One. 2023 Apr 21;18(4):e0284563. doi: 10.1371/journal.pone.0284563 (PMC10121008; doi:10.1371/journal.pone.0284563)
Supplement: S1 Table — (TEX) [file pone.0284563.s002.tex]

    \begin{tabular}{rlllllrrrrr}
    \toprule
          & \multicolumn{5}{c}{GOLD COPD stage}       &       &       &       &       &  \\
\cmidrule{2-6}          & \multicolumn{1}{c}{0} & \multicolumn{1}{c}{1} & \multicolumn{1}{c}{2} & \multicolumn{1}{c}{3} & \multicolumn{1}{c}{4} & \multicolumn{1}{c}{P^*} &       & \multicolumn{1}{c}{Control} & \multicolumn{1}{c}{COPD (2-4)} & \multicolumn{1}{c}{P^{**}} \\
    \midrule
    \multicolumn{1}{l}{n} & \multicolumn{1}{c}{296} & \multicolumn{1}{c}{70} & \multicolumn{1}{c}{152} & \multicolumn{1}{c}{80} & \multicolumn{1}{c}{16} &       &       & \multicolumn{1}{c}{296} & \multicolumn{1}{c}{248} &  \\
    \multicolumn{1}{l}{gender = Male (\%)} &   132 ( 44.6)  &    40 ( 57.1)  &    91 ( 59.9)  &    45 ( 56.2)  &     8 ( 50.0)  & \multicolumn{1}{c}{0.021} &       & \multicolumn{1}{l}{  132 (44.6) } & \multicolumn{1}{l}{  144 ( 58.1) } & \multicolumn{1}{c}{0.002} \\
    \multicolumn{1}{l}{race = White (\%)} &   264 ( 89.2)  &    64 ( 91.4)  &   145 ( 95.4)  &    77 ( 96.2)  &    16 (100.0)  & \multicolumn{1}{c}{0.059} &       & \multicolumn{1}{l}{  264 (89.2) } & \multicolumn{1}{l}{  238 ( 96.0) } & \multicolumn{1}{c}{0.005} \\
    \multicolumn{1}{l}{Age (mean (SD))} & 65.34 (8.63) & 67.96 (7.66) & 71.32 (8.07) & 71.11 (7.74) & 69.16 (8.64) & \multicolumn{1}{c}{<0.001} &       & \multicolumn{1}{l}{65.34 (8.63)} & \multicolumn{1}{l}{71.11 (7.98)} & \multicolumn{1}{c}{<0.001} \\
    \multicolumn{1}{l}{BMI (mean (SD))} & 29.47 (5.89) & 27.30 (4.12) & 28.47 (5.70) & 28.36 (7.30) & 28.19 (7.56) & \multicolumn{1}{c}{0.055} &       & \multicolumn{1}{l}{29.47 (5.89)} & \multicolumn{1}{l}{28.42 (6.35)} & \multicolumn{1}{c}{0.046} \\
    
    \addlinespace
    
    \multicolumn{1}{l}{Current smoker (\%)} &    81 ( 27.4)  &    20 ( 28.6)  &    30 ( 19.7)  &     9 ( 11.2)  &     1 (  6.2)  & \multicolumn{1}{c}{0.007} &       & \multicolumn{1}{l}{   81 (27.4) } & \multicolumn{1}{l}{   40 ( 16.1) } & \multicolumn{1}{c}{0.002} \\
    \multicolumn{1}{l}{Percent of neutrophil (mean (SD))} & 59.93 (9.01) & 61.73 (7.96) & 63.25 (8.89) & 64.50 (8.41) & 68.12 (7.40) & \multicolumn{1}{c}{<0.001} &       & \multicolumn{1}{l}{59.93 (9.01)} & \multicolumn{1}{l}{63.97 (8.70)} & \multicolumn{1}{c}{<0.001} \\
    \multicolumn{1}{l}{Percent of lymphocyte (mean (SD))} & 28.47 (8.62) & 26.80 (7.66) & 24.88 (7.79) & 23.41 (7.20) & 21.06 (7.24) & \multicolumn{1}{c}{<0.001} &       & \multicolumn{1}{l}{28.47 (8.62)} & \multicolumn{1}{l}{24.16 (7.61)} & \multicolumn{1}{c}{<0.001} \\
    \multicolumn{1}{l}{Percent of eosinophil (mean (SD))} &  2.76 (2.09) &  2.89 (2.17) &  2.87 (1.98) &  2.92 (2.13) &  2.19 (1.22) & \multicolumn{1}{c}{0.713} &       & \multicolumn{1}{l}{ 2.76 (2.09)} & \multicolumn{1}{l}{ 2.84 (1.99)} & \multicolumn{1}{c}{0.625} \\
    \multicolumn{1}{l}{FEV1pp (mean (SD))} & 98.25 (13.19) & 88.45 (12.90) & 61.50 (14.67) & 39.39 (11.52) & 27.41 (10.52) & \multicolumn{1}{c}{<0.001} &       & \multicolumn{1}{l}{98.25 (13.19)} & \multicolumn{1}{l}{52.19 (18.04)} & \multicolumn{1}{c}{<0.001} \\
    
    \addlinespace
    \multicolumn{1}{l}{Percent of emphysema (mean (SD))} &  2.06 (2.72) &  7.18 (6.86) &  9.68 (9.34) & 19.70 (13.94) & 29.54 (11.07) & \multicolumn{1}{c}{<0.001} &       & \multicolumn{1}{l}{ 2.06 (2.72)} & \multicolumn{1}{l}{14.20 (12.67)} & \multicolumn{1}{c}{<0.001} \\
    % \multicolumn{1}{l}{finalGold (\%)} &       &       &       &       &       & \multicolumn{1}{c}{<0.001} &       &       &       &  \\
    % 0     &   296 (100.0)  &     0 (  0.0)  &     0 (  0.0)  &     0 (  0.0)  &     0 (  0.0)  &       &       &       &       &  \\
    % 1     &     0 (  0.0)  &    70 (100.0)  &     0 (  0.0)  &     0 (  0.0)  &     0 (  0.0)  &       &       &       &       &  \\
    % 2     &     0 (  0.0)  &     0 (  0.0)  &   152 (100.0)  &     0 (  0.0)  &     0 (  0.0)  &       &       &       &       &  \\
    % 3     &     0 (  0.0)  &     0 (  0.0)  &     0 (  0.0)  &    80 (100.0)  &     0 (  0.0)  &       &       &       &       &  \\
    % 4     &     0 (  0.0)  &     0 (  0.0)  &     0 (  0.0)  &     0 (  0.0)  &    16 (100.0)  &       &       &       &       &  \\
    \bottomrule
    \end{tabular}%
