# Supplementary material for: Deep learning on graphs for multi-omics classification of COPD
Source: PLoS One. 2023 Apr 21;18(4):e0284563. doi: 10.1371/journal.pone.0284563 (PMC10121008; doi:10.1371/journal.pone.0284563)
Supplement: S2 Table — (TEX) [file pone.0284563.s003.tex]

    % \begin{tabular}{rllrrrr}
    % \toprule
    %       & \textbf{GO.ID} & \textbf{Term} & \multicolumn{1}{l}{\textbf{Annotated}} & \multicolumn{1}{l}{\textbf{Significant}} & \multicolumn{1}{l}{\textbf{Expected}} & \multicolumn{1}{l}{\textbf{weightFisher}} \\
    % \midrule
    % 1     & GO:0042393 & histone binding & 12    & 3     & 0.2   & 0.00084 \\
    % 2     & GO:0019199 & transmembrane receptor protein kinase activity & 77    & 5     & 1.31  & 0.0075 \\
    % 3     & GO:0004672 & protein kinase activity & 131   & 6     & 2.23  & 0.01759 \\
    % 4     & GO:0016773 & phosphotransferase activity, alcohol group as acceptor & 138   & 6     & 2.34  & 0.02239 \\
    % 5     & GO:0004714 & transmembrane receptor protein tyrosine kinase activity & 68    & 4     & 1.16  & 0.02446 \\
    % 6     & GO:0004713 & protein tyrosine kinase activity & 69    & 4     & 1.17  & 0.02568 \\
    % 7     & GO:0019904 & protein domain specific binding & 70    & 4     & 1.19  & 0.02693 \\
    % 8     & GO:0140096 & catalytic activity, acting on a protein & 279   & 9     & 4.74  & 0.02852 \\
    % 9     & GO:0016740 & transferase activity & 189   & 7     & 3.21  & 0.02972 \\
    % 10    & GO:0016301 & kinase activity & 149   & 6     & 2.53  & 0.03169 \\
    % 11    & GO:0016772 & transferase activity, transferring phosphorus-containing groups & 150   & 6     & 2.55  & 0.03265 \\
    % 12    & GO:0004715 & non-membrane spanning protein tyrosine kinase activity & 21    & 2     & 0.36  & 0.04749 \\
    % \bottomrule
    % \end{tabular}%


% % Table generated by Excel2LaTeX from sheet 'all_res_convGNN_012222'
% \begin{table}[htbp]
%   \centering
%   \caption{Add caption}
    \begin{tabular}{rllrrrr}
    \toprule
          & \textbf{GO.ID} & \textbf{Term} & \multicolumn{1}{l}{\textbf{Annotated}} & \multicolumn{1}{l}{\textbf{Significant}} & \multicolumn{1}{l}{\textbf{Expected}} & \multicolumn{1}{l}{\textbf{P}} \\
    \midrule
    1     & GO:0005539 & glycosaminoglycan binding & 98    & 8     & 2.5   & 0.0022 \\
    2     & GO:0008201 & heparin binding & 74    & 6     & 1.89  & 0.0089 \\
    3     & GO:0097367 & carbohydrate derivative binding & 290   & 13    & 7.39  & 0.0179 \\
    4     & GO:1901681 & sulfur compound binding & 86    & 6     & 2.19  & 0.0182 \\
    5     & GO:0033612 & receptor serine/threonine kinase binding & 10    & 2     & 0.25  & 0.0249 \\
    6     & GO:0033218 & amide binding & 47    & 4     & 1.2   & 0.0285 \\
    \bottomrule
    \end{tabular}%
%   \label{tab:addlabel}%
% \end{table}%
